# Supplementary material for: Coinfection and Genetic Characterization of Porcine Astrovirus in Diarrheic Piglets in China From 2015 to 2018
Source: Front Vet Sci. 2020 Aug 14;7:462. doi: 10.3389/fvets.2020.00462 (PMC7456941; doi:10.3389/fvets.2020.00462)
Supplement: Table S1 — The background information of 89 PAstV-positive samples. [file Table_1.XLSX]

## Sheet: Sheet3
Sample No.	Collection Date	Location	PASTV	PTV	PSV	PEV	TTSuV-2	MRV	PToV	PDCoV	TGEV	PKV	GARV	PBoV	PCV3
1	2015/1/16	Heilongjiang	+				+					+	+
2	2015/6/13	Shandong	+									+
3			+	+		+						+	+		+
4	2015/6/17	Heilongjiang	+			+	+					+		+
5	2015/7/14	Hebei	+				+					+	+		+
6	2015/8/20	Guangdong	+			+						+	+	+
7	2015-08-22	Shandong	+	+			+					+
8	2015/9/6	Heilongjiang	+			+	+					+	+	+
9			+			+	+					+	+		+
10			+										+		+
11	2015/9/12	Sichuan	+	+								+	+
12	2015/9/29	Hebei	+	+								+		+
13			+									+	+	+
14			+	+		+						+		+	+
15			+	+		+	+					+		+
16	2015-12-02	Shanghai	+									+		+
17	2015-12-04	Shanghai	+	+								+	+	+
18			+	+		+						+		+
19	2015-12-09	Heilongjiang	+	+		+						+	+	+
20			+			+						+		+
21	2015-12-10	Hunan	+			+	+	+		+		+
22	2015-12-15	Shananxi	+			+					+	+
23	2015-12-21	Anhui	+	+		+					+	+		+
24	2015-12-21	Jiangxi	+			+					+	+		+
25			+			+					+	+
26			+			+						+	+
27			+	+		+						+
28			+			+	+					+	+
29			+			+						+	+
30	2015-12-24	Fujian	+	+		+						+	+
31	2015-12-24	Hebei	+	+		+						+		+
32			+	+		+	+					+	+	+
33			+	+		+						+		+
34	2015-12-24	Jiangxi	+	+		+						+	+	+
35			+			+				+		+		+
36			+	+	+	+	+		+			+		+
37			+	+		+								+
38			+	+		+			+			+		+
39			+			+	+					+	+	+
40			+			+	+					+
41			+	+		+						+		+
42			+	+		+						+		+
43	2015-12-24	Shanxi	+				+					+
44			+	+		+	+					+
45	2015-12-28	Heilongjiang	+	+		+	+					+
46	2015-12-28	Shandong	+	+					+			+	+	+
47			+	+		+						+		+
48			+	+		+						+	+
49			+	+								+	+	+
50			+	+								+	+	+	+
51			+			+			+			+	+	+
52			+	+		+	+					+	+	+
53			+	+		+			+			+	+	+
54			+	+	+				+			+	+
55			+	+		+						+	+
56	2015/12/29	Hebei	+	+								+		+
57	2015-12-29	Liaoning	+			+	+					+
58			+									+	+
59			+	+								+
60	2016-01-01	Heilongjiang	+	+		+								+
61	2016-03-02	Jiangxi	+	+		+	+					+	+	+
62	2016-04-28	Inner Mongolia	+	+	+	+				+		+		+
63			+	+	+					+		+		+
64	2016-05-01	Hunan	+	+	+	+	+			+		+		+
65	2016-05-10	Liaoning	+	+		+						+		+	+
66	2016/8/10	Heilongjiang	+			+	+					+		+
67	2016/9/7	Heilongjiang	+	+		+						+	+
68	2016/9/13	Heilongjiang	+				+	+				+		+
69	2016/9/27	Hubei	+									+		+
70	2016-10-25	Liaoning	+	+	+	+	+					+
71	2016-12-12	Guangdong	+									+
72	2016/12/21	Liaoning	+	+		+	+	+				+		+
73			+	+		+	+	+				+		+
74	2017-02-14	Hebei	+	+			+	+	+			+	+	+	+
75			+		+	+								+	+
76	2017-04-06	Heilongjiang	+	+								+	+	+
77	2017-05-23	Shanghai	+	+		+								+
78			+	+		+	+				+			+
79			+	+		+						+		+
80			+	+		+					+			+
81	2017-06-12	Liaoning	+								+			+
82	2017-09-14	Hubei	+	+								+		+	+
83	2017-09-27	Shandong	+	+		+			+					+
84	2017-12-15	Shanxi	+	+		+								+
85	2017-12-27	Heilongjiang	+	+		+	+		+	+				+
86			+			+	+			+				+
87	2018-04-09	Jilin	+	+		+	+	+				+		+
88	2018-04-09	Liaoning	+		+		+	+						+
89	2018-04-15	Jilin	+	+		+	+	+				+		+
